# Supplementary material for: Duality of Simplicity and Accuracy in QSPR: A Machine Learning Framework for Predicting Solubility of Selected Pharmaceutical Acids in Deep Eutectic Solvents
Source: Molecules. 2025 Nov 11;30(22):4361. doi: 10.3390/molecules30224361 (PMC12655841; doi:10.3390/molecules30224361)
Supplement: Supplementary file 1 [file molecules-30-04361-s001.zip]

Archive with 1 entries (1 files):
- molecules-3932424-supplementary.pdf
